# Supplementary material for: Eschar dissolution and the immunoregulator effect of keratinase on burn wounds
Source: Sci Rep. 2023 Aug 14;13:13238. doi: 10.1038/s41598-023-39765-4 (PMC10425458; doi:10.1038/s41598-023-39765-4)
Supplement: Supplementary file 1 — Supplementary Information. [file 41598_2023_39765_MOESM1_ESM.zip]

Archive with 204 entries (157 files):
- ╘¡╩╝╩2╛▌╒√└φ/CCK8/
- ╘¡╩╝╩2╛▌╒√└φ/CCK8/CCK8.pzfx
- ╘¡╩╝╩2╛▌╒√└φ/CCK8/CCK8.xlsx
- ╘¡╩╝╩2╛▌╒√└φ/cell immunofluorescence/
- ╘¡╩╝╩2╛▌╒√└φ/cell immunofluorescence/Arg-1/
- ╘¡╩╝╩2╛▌╒√└φ/cell immunofluorescence/Arg-1/control.603/
- ╘¡╩╝╩2╛▌╒√└φ/cell immunofluorescence/Arg-1/control.603/c2 (1).jpg
- ╘¡╩╝╩2╛▌╒√└φ/cell immunofluorescence/Arg-1/control.603/c2 (2).jpg
- ╘¡╩╝╩2╛▌╒√└φ/cell immunofluorescence/Arg-1/control.603/c2 (3).jpg
- ╘¡╩╝╩2╛▌╒√└φ/cell immunofluorescence/Arg-1/control.889/
- ╘¡╩╝╩2╛▌╒√└φ/cell immunofluorescence/Arg-1/control.889/c3 (1).jpg
- ╘¡╩╝╩2╛▌╒√└φ/cell immunofluorescence/Arg-1/control.889/c3 (2).jpg
- ╘¡╩╝╩2╛▌╒√└φ/cell immunofluorescence/Arg-1/control.889/c3 (3).jpg
- ╘¡╩╝╩2╛▌╒√└φ/cell immunofluorescence/Arg-1/control/
- ╘¡╩╝╩2╛▌╒√└φ/cell immunofluorescence/Arg-1/control/c (1).jpg
- ╘¡╩╝╩2╛▌╒√└φ/cell immunofluorescence/Arg-1/control/c (2).jpg
- ╘¡╩╝╩2╛▌╒√└φ/cell immunofluorescence/Arg-1/control/c (3).jpg
- ╘¡╩╝╩2╛▌╒√└φ/cell immunofluorescence/Arg-1/keratinase.101/
- ╘¡╩╝╩2╛▌╒√└φ/cell immunofluorescence/Arg-1/keratinase.101/k (1).jpg
- ╘¡╩╝╩2╛▌╒√└φ/cell immunofluorescence/Arg-1/keratinase.101/k (2).jpg
- ╘¡╩╝╩2╛▌╒√└φ/cell immunofluorescence/Arg-1/keratinase.101/k (3).jpg
- ╘¡╩╝╩2╛▌╒√└φ/cell immunofluorescence/Arg-1/keratinase.282/
- ╘¡╩╝╩2╛▌╒√└φ/cell immunofluorescence/Arg-1/keratinase.282/k2 (1).jpg
- ╘¡╩╝╩2╛▌╒√└φ/cell immunofluorescence/Arg-1/keratinase.282/k2 (2).jpg
- ╘¡╩╝╩2╛▌╒√└φ/cell immunofluorescence/Arg-1/keratinase.282/k2 (3).jpg
- ╘¡╩╝╩2╛▌╒√└φ/cell immunofluorescence/Arg-1/keratinase.9285/
- ╘¡╩╝╩2╛▌╒√└φ/cell immunofluorescence/Arg-1/keratinase.9285/k3 (1).jpg
- ╘¡╩╝╩2╛▌╒√└φ/cell immunofluorescence/Arg-1/keratinase.9285/k3 (2).jpg
- ╘¡╩╝╩2╛▌╒√└φ/cell immunofluorescence/Arg-1/keratinase.9285/k3 (3).jpg
- ╘¡╩╝╩2╛▌╒√└φ/cell immunofluorescence/iNOS.xlsx
- ╘¡╩╝╩2╛▌╒√└φ/cell immunofluorescence/inos/
- ╘¡╩╝╩2╛▌╒√└φ/cell immunofluorescence/inos/CONTROL.101/
- ╘¡╩╝╩2╛▌╒√└φ/cell immunofluorescence/inos/CONTROL.101/B4_c1.jpg
- ╘¡╩╝╩2╛▌╒√└φ/cell immunofluorescence/inos/CONTROL.101/B4_c1+2.jpg
- ╘¡╩╝╩2╛▌╒√└φ/cell immunofluorescence/inos/CONTROL.101/B4_c2.jpg
- ╘¡╩╝╩2╛▌╒√└φ/cell immunofluorescence/inos/CONTROL.602/
- ╘¡╩╝╩2╛▌╒√└φ/cell immunofluorescence/inos/CONTROL.602/B2_c1.jpg
- ╘¡╩╝╩2╛▌╒√└φ/cell immunofluorescence/inos/CONTROL.602/B2_c1+2.jpg
- ╘¡╩╝╩2╛▌╒√└φ/cell immunofluorescence/inos/CONTROL.602/B2_c2.jpg
- ╘¡╩╝╩2╛▌╒√└φ/cell immunofluorescence/inos/CONTROL.770/
- ╘¡╩╝╩2╛▌╒√└φ/cell immunofluorescence/inos/CONTROL.770/B1_c1.jpg
- ╘¡╩╝╩2╛▌╒√└φ/cell immunofluorescence/inos/CONTROL.770/B1_c1+2.jpg
- ╘¡╩╝╩2╛▌╒√└φ/cell immunofluorescence/inos/CONTROL.770/B1_c2.jpg
- ╘¡╩╝╩2╛▌╒√└φ/cell immunofluorescence/inos/KERATINASE.140/
- ╘¡╩╝╩2╛▌╒√└φ/cell immunofluorescence/inos/KERATINASE.140/J4_c1.jpg
- ╘¡╩╝╩2╛▌╒√└φ/cell immunofluorescence/inos/KERATINASE.140/J4_c1+2.jpg
- ╘¡╩╝╩2╛▌╒√└φ/cell immunofluorescence/inos/KERATINASE.140/J4_c2.jpg
- ╘¡╩╝╩2╛▌╒√└φ/cell immunofluorescence/inos/KERATINASE.187/
- ╘¡╩╝╩2╛▌╒√└φ/cell immunofluorescence/inos/KERATINASE.187/J6_c1.jpg
- ╘¡╩╝╩2╛▌╒√└φ/cell immunofluorescence/inos/KERATINASE.187/J6_c1+2.jpg
- ╘¡╩╝╩2╛▌╒√└φ/cell immunofluorescence/inos/KERATINASE.187/J6_c2.jpg
- ╘¡╩╝╩2╛▌╒√└φ/cell immunofluorescence/inos/KERATINASE.745/
- ╘¡╩╝╩2╛▌╒√└φ/cell immunofluorescence/inos/KERATINASE.745/J5_c1.jpg
- ╘¡╩╝╩2╛▌╒√└φ/cell immunofluorescence/inos/KERATINASE.745/J5_c1+2.jpg
- ╘¡╩╝╩2╛▌╒√└φ/cell immunofluorescence/inos/KERATINASE.745/J5_c2.jpg
- ╘¡╩╝╩2╛▌╒√└φ/cell immunofluorescence/KERITINASE.pzfx
- ╘¡╩╝╩2╛▌╒√└φ/cytophagocytosis/
- ╘¡╩╝╩2╛▌╒√└φ/cytophagocytosis/0609.xlsx
- ╘¡╩╝╩2╛▌╒√└φ/cytophagocytosis/keratinase.pzfx
- ╘¡╩╝╩2╛▌╒√└φ/ELISA/
- ╘¡╩╝╩2╛▌╒√└φ/ELISA/ELISA - keratinase.pzfx
- ╘¡╩╝╩2╛▌╒√└φ/ELISA/XY01.23 IL10 RAW.MO.xlsx
- ╘¡╩╝╩2╛▌╒√└φ/ELISA/xy2.9tnfa.xlsx
- ╘¡╩╝╩2╛▌╒√└φ/eschar dissolution/
- ╘¡╩╝╩2╛▌╒√└φ/eschar dissolution/days.pzfx
- ╘¡╩╝╩2╛▌╒√└φ/eschar dissolution/figures.xlsx
- ╘¡╩╝╩2╛▌╒√└φ/flow cytometry/
- ╘¡╩╝╩2╛▌╒√└φ/flow cytometry/206/
- ╘¡╩╝╩2╛▌╒√└φ/flow cytometry/206/20221031CD206.wsp
- ╘¡╩╝╩2╛▌╒√└φ/flow cytometry/206/Specimen_001_6.fcs
- ╘¡╩╝╩2╛▌╒√└φ/flow cytometry/206/Specimen_001_7_001.fcs
- ╘¡╩╝╩2╛▌╒√└φ/flow cytometry/206/Specimen_001_7_013.fcs
- ╘¡╩╝╩2╛▌╒√└φ/flow cytometry/206/Specimen_001_7_016.fcs
- ╘¡╩╝╩2╛▌╒√└φ/flow cytometry/206/Specimen_001_7_022.fcs
- ╘¡╩╝╩2╛▌╒√└φ/flow cytometry/206/Specimen_001_7_025.fcs
- ╘¡╩╝╩2╛▌╒√└φ/flow cytometry/206/Specimen_001_7_026.fcs
- ╘¡╩╝╩2╛▌╒√└φ/flow cytometry/86/
- ╘¡╩╝╩2╛▌╒√└φ/flow cytometry/86/20221031 CD86 .wsp
- ╘¡╩╝╩2╛▌╒√└φ/flow cytometry/86/CD86_103.fcs
- ╘¡╩╝╩2╛▌╒√└φ/flow cytometry/86/CD86_104_004.fcs
- ╘¡╩╝╩2╛▌╒√└φ/flow cytometry/86/CD86_104_009.fcs
- ╘¡╩╝╩2╛▌╒√└φ/flow cytometry/86/CD86_201.fcs
- ╘¡╩╝╩2╛▌╒√└φ/flow cytometry/86/CD86_3.fcs
- ╘¡╩╝╩2╛▌╒√└φ/flow cytometry/86/CD86_6_001.fcs
- ╘¡╩╝╩2╛▌╒√└φ/flow cytometry/86/CD86_cc2.fcs
- ╘¡╩╝╩2╛▌╒√└φ/flow cytometry/keratinase.pzfx
- ╘¡╩╝╩2╛▌╒√└φ/H&E/
- ╘¡╩╝╩2╛▌╒√└φ/H&E/keratinase.xlsx
- ╘¡╩╝╩2╛▌╒√└φ/keratinase activity/
- ╘¡╩╝╩2╛▌╒√└φ/keratinase activity/keratinase.pzfx
- ╘¡╩╝╩2╛▌╒√└φ/keratinase activity/keratinase.xlsx
- ╘¡╩╝╩2╛▌╒√└φ/masson/
- ╘¡╩╝╩2╛▌╒√└φ/masson/keratinase.pzfx
- ╘¡╩╝╩2╛▌╒√└φ/masson/keratinase.xlsx
- ╘¡╩╝╩2╛▌╒√└φ/qpcr/
- ╘¡╩╝╩2╛▌╒√└φ/qpcr/0918qpcr.xlsx
- ╘¡╩╝╩2╛▌╒√└φ/qpcr/qpcr.pzfx
- ╘¡╩╝╩2╛▌╒√└φ/scratch/
- ╘¡╩╝╩2╛▌╒√└φ/scratch/0630.xlsx
- ╘¡╩╝╩2╛▌╒√└φ/scratch/B1 0.png
- ╘¡╩╝╩2╛▌╒√└φ/scratch/B1 12.png
- ╘¡╩╝╩2╛▌╒√└φ/scratch/B1 6.png
- ╘¡╩╝╩2╛▌╒√└φ/scratch/C1 0 1886967.png
- ╘¡╩╝╩2╛▌╒√└φ/scratch/C1 12 1516971.png
- ╘¡╩╝╩2╛▌╒√└φ/scratch/C1 6 1639878.png
- ╘¡╩╝╩2╛▌╒√└φ/scratch/J2 0 1664235.png
- ╘¡╩╝╩2╛▌╒√└φ/scratch/J2 12 685813.png
- ╘¡╩╝╩2╛▌╒√└φ/scratch/J2 6 788619.png
- ╘¡╩╝╩2╛▌╒√└φ/scratch/statistics.pzfx
- ╘¡╩╝╩2╛▌╒√└φ/tissue immunofluorescence/
- ╘¡╩╝╩2╛▌╒√└φ/tissue immunofluorescence/cd68/
- ╘¡╩╝╩2╛▌╒√└φ/tissue immunofluorescence/cd68/control (2)/
- ╘¡╩╝╩2╛▌╒√└φ/tissue immunofluorescence/cd68/control (2)/Snap-4102_c1.jpg
- ╘¡╩╝╩2╛▌╒√└φ/tissue immunofluorescence/cd68/control (2)/Snap-4102_c1+2+3.jpg
- ╘¡╩╝╩2╛▌╒√└φ/tissue immunofluorescence/cd68/control (2)/Snap-4102_c2.jpg
- ╘¡╩╝╩2╛▌╒√└φ/tissue immunofluorescence/cd68/control (2)/Snap-4102_c3.jpg
- ╘¡╩╝╩2╛▌╒√└φ/tissue immunofluorescence/cd68/control (3)/
- ╘¡╩╝╩2╛▌╒√└φ/tissue immunofluorescence/cd68/control (3)/Snap-4096_c1.jpg
- ╘¡╩╝╩2╛▌╒√└φ/tissue immunofluorescence/cd68/control (3)/Snap-4096_c1+2+3.jpg
- ╘¡╩╝╩2╛▌╒√└φ/tissue immunofluorescence/cd68/control (3)/Snap-4096_c2.jpg
- ╘¡╩╝╩2╛▌╒√└φ/tissue immunofluorescence/cd68/control (3)/Snap-4096_c3.jpg
- ╘¡╩╝╩2╛▌╒√└φ/tissue immunofluorescence/cd68/control/
- ╘¡╩╝╩2╛▌╒√└φ/tissue immunofluorescence/cd68/control/Snap-4098_c1.jpg
- ╘¡╩╝╩2╛▌╒√└φ/tissue immunofluorescence/cd68/control/Snap-4098_c1+2+3.jpg
- ╘¡╩╝╩2╛▌╒√└φ/tissue immunofluorescence/cd68/control/Snap-4098_c2.jpg
- ╘¡╩╝╩2╛▌╒√└φ/tissue immunofluorescence/cd68/control/Snap-4098_c3.jpg
- ╘¡╩╝╩2╛▌╒√└φ/tissue immunofluorescence/cd68/keratinase/
- ╘¡╩╝╩2╛▌╒√└φ/tissue immunofluorescence/cd68/keratinase/Snap-4133/
- ╘¡╩╝╩2╛▌╒√└φ/tissue immunofluorescence/cd68/keratinase/Snap-4133/Snap-4133_c1.jpg
- ╘¡╩╝╩2╛▌╒√└φ/tissue immunofluorescence/cd68/keratinase/Snap-4133/Snap-4133_c1+2+3.jpg
- ╘¡╩╝╩2╛▌╒√└φ/tissue immunofluorescence/cd68/keratinase/Snap-4133/Snap-4133_c2.jpg
- ╘¡╩╝╩2╛▌╒√└φ/tissue immunofluorescence/cd68/keratinase/Snap-4133/Snap-4133_c3.jpg
- ╘¡╩╝╩2╛▌╒√└φ/tissue immunofluorescence/cd68/keratinase/Snap-4133_c1.jpg
- ╘¡╩╝╩2╛▌╒√└φ/tissue immunofluorescence/cd68/keratinase/Snap-4133_c1+2+3.jpg
- ╘¡╩╝╩2╛▌╒√└φ/tissue immunofluorescence/cd68/keratinase/Snap-4133_c2.jpg
- ╘¡╩╝╩2╛▌╒√└φ/tissue immunofluorescence/cd68/keratinase/Snap-4133_c3.jpg
- ╘¡╩╝╩2╛▌╒√└φ/tissue immunofluorescence/cd68/Snap-4134/
- ╘¡╩╝╩2╛▌╒√└φ/tissue immunofluorescence/cd68/Snap-4134/Snap-4134_c1.jpg
- ╘¡╩╝╩2╛▌╒√└φ/tissue immunofluorescence/cd68/Snap-4134/Snap-4134_c1+2+3.jpg
- ╘¡╩╝╩2╛▌╒√└φ/tissue immunofluorescence/cd68/Snap-4134/Snap-4134_c2.jpg
- ╘¡╩╝╩2╛▌╒√└φ/tissue immunofluorescence/cd68/Snap-4134/Snap-4134_c3.jpg
- ╘¡╩╝╩2╛▌╒√└φ/tissue immunofluorescence/cd68/Snap-4139/
- ╘¡╩╝╩2╛▌╒√└φ/tissue immunofluorescence/cd68/Snap-4139/Snap-4139_c1.jpg
- ╘¡╩╝╩2╛▌╒√└φ/tissue immunofluorescence/cd68/Snap-4139/Snap-4139_c1+2+3.jpg
- ╘¡╩╝╩2╛▌╒√└φ/tissue immunofluorescence/cd68/Snap-4139/Snap-4139_c2.jpg
- ╘¡╩╝╩2╛▌╒√└φ/tissue immunofluorescence/cd68/Snap-4139/Snap-4139_c3.jpg
- ╘¡╩╝╩2╛▌╒√└φ/tissue immunofluorescence/cd86ú║cd163/
- ╘¡╩╝╩2╛▌╒√└φ/tissue immunofluorescence/cd86ú║cd163/control (2)/
- ╘¡╩╝╩2╛▌╒√└φ/tissue immunofluorescence/cd86ú║cd163/control (2)/Snap-4110_c1.jpg
- ╘¡╩╝╩2╛▌╒√└φ/tissue immunofluorescence/cd86ú║cd163/control (2)/Snap-4110_c1+2+3.jpg
- ╘¡╩╝╩2╛▌╒√└φ/tissue immunofluorescence/cd86ú║cd163/control (2)/Snap-4110_c2.jpg
- ╘¡╩╝╩2╛▌╒√└φ/tissue immunofluorescence/cd86ú║cd163/control (2)/Snap-4110_c3.jpg
- ╘¡╩╝╩2╛▌╒√└φ/tissue immunofluorescence/cd86ú║cd163/control (3)/
- ╘¡╩╝╩2╛▌╒√└φ/tissue immunofluorescence/cd86ú║cd163/control (3)/Snap-4114_c1.jpg
- ╘¡╩╝╩2╛▌╒√└φ/tissue immunofluorescence/cd86ú║cd163/control (3)/Snap-4114_c1+2+3.jpg
- ╘¡╩╝╩2╛▌╒√└φ/tissue immunofluorescence/cd86ú║cd163/control (3)/Snap-4114_c2.jpg
- ╘¡╩╝╩2╛▌╒√└φ/tissue immunofluorescence/cd86ú║cd163/control (3)/Snap-4114_c3.jpg
- ╘¡╩╝╩2╛▌╒√└φ/tissue immunofluorescence/cd86ú║cd163/control/
- ╘¡╩╝╩2╛▌╒√└φ/tissue immunofluorescence/cd86ú║cd163/control/Snap-4106/
- ╘¡╩╝╩2╛▌╒√└φ/tissue immunofluorescence/cd86ú║cd163/control/Snap-4106/Snap-4106_c1.jpg
- ╘¡╩╝╩2╛▌╒√└φ/tissue immunofluorescence/cd86ú║cd163/control/Snap-4106/Snap-4106_c1+2+3.jpg
- ╘¡╩╝╩2╛▌╒√└φ/tissue immunofluorescence/cd86ú║cd163/control/Snap-4106/Snap-4106_c2.jpg
- ╘¡╩╝╩2╛▌╒√└φ/tissue immunofluorescence/cd86ú║cd163/control/Snap-4106/Snap-4106_c3.jpg
- ╘¡╩╝╩2╛▌╒√└φ/tissue immunofluorescence/cd86ú║cd163/control/Snap-4106_c1.jpg
- ╘¡╩╝╩2╛▌╒√└φ/tissue immunofluorescence/cd86ú║cd163/control/Snap-4106_c1+2+3.jpg
- ╘¡╩╝╩2╛▌╒√└φ/tissue immunofluorescence/cd86ú║cd163/control/Snap-4106_c2.jpg
- ╘¡╩╝╩2╛▌╒√└φ/tissue immunofluorescence/cd86ú║cd163/control/Snap-4106_c3.jpg
- ╘¡╩╝╩2╛▌╒√└φ/tissue immunofluorescence/cd86ú║cd163/control/Snap-4110/
- ╘¡╩╝╩2╛▌╒√└φ/tissue immunofluorescence/cd86ú║cd163/control/Snap-4110/Snap-4110_c1.jpg
- ╘¡╩╝╩2╛▌╒√└φ/tissue immunofluorescence/cd86ú║cd163/control/Snap-4110/Snap-4110_c1+2+3.jpg
- ╘¡╩╝╩2╛▌╒√└φ/tissue immunofluorescence/cd86ú║cd163/control/Snap-4110/Snap-4110_c2.jpg
- ╘¡╩╝╩2╛▌╒√└φ/tissue immunofluorescence/cd86ú║cd163/control/Snap-4110/Snap-4110_c3.jpg
- ╘¡╩╝╩2╛▌╒√└φ/tissue immunofluorescence/cd86ú║cd163/control/Snap-4114/
- ╘¡╩╝╩2╛▌╒√└φ/tissue immunofluorescence/cd86ú║cd163/control/Snap-4114/Snap-4114_c1.jpg
- ╘¡╩╝╩2╛▌╒√└φ/tissue immunofluorescence/cd86ú║cd163/control/Snap-4114/Snap-4114_c1+2+3.jpg
- ╘¡╩╝╩2╛▌╒√└φ/tissue immunofluorescence/cd86ú║cd163/control/Snap-4114/Snap-4114_c2.jpg
- ╘¡╩╝╩2╛▌╒√└φ/tissue immunofluorescence/cd86ú║cd163/control/Snap-4114/Snap-4114_c3.jpg
- ╘¡╩╝╩2╛▌╒√└φ/tissue immunofluorescence/cd86ú║cd163/keratinase (2)/
- ╘¡╩╝╩2╛▌╒√└φ/tissue immunofluorescence/cd86ú║cd163/keratinase (2)/Snap-4154_c1.jpg
- ╘¡╩╝╩2╛▌╒√└φ/tissue immunofluorescence/cd86ú║cd163/keratinase (2)/Snap-4154_c1+2+3.jpg
- ╘¡╩╝╩2╛▌╒√└φ/tissue immunofluorescence/cd86ú║cd163/keratinase (2)/Snap-4154_c2.jpg
- ╘¡╩╝╩2╛▌╒√└φ/tissue immunofluorescence/cd86ú║cd163/keratinase (2)/Snap-4154_c3.jpg
- ╘¡╩╝╩2╛▌╒√└φ/tissue immunofluorescence/cd86ú║cd163/keratinase (3)/
- ╘¡╩╝╩2╛▌╒√└φ/tissue immunofluorescence/cd86ú║cd163/keratinase (3)/Snap-4148_c1.jpg
- ╘¡╩╝╩2╛▌╒√└φ/tissue immunofluorescence/cd86ú║cd163/keratinase (3)/Snap-4148_c1+2+3.jpg
- ╘¡╩╝╩2╛▌╒√└φ/tissue immunofluorescence/cd86ú║cd163/keratinase (3)/Snap-4148_c2.jpg
- ╘¡╩╝╩2╛▌╒√└φ/tissue immunofluorescence/cd86ú║cd163/keratinase (3)/Snap-4148_c3.jpg
- ╘¡╩╝╩2╛▌╒√└φ/tissue immunofluorescence/cd86ú║cd163/keratinase/
- ╘¡╩╝╩2╛▌╒√└φ/tissue immunofluorescence/cd86ú║cd163/keratinase/Snap-4152_c1.jpg
- ╘¡╩╝╩2╛▌╒√└φ/tissue immunofluorescence/cd86ú║cd163/keratinase/Snap-4152_c1+2+3.jpg
- ╘¡╩╝╩2╛▌╒√└φ/tissue immunofluorescence/cd86ú║cd163/keratinase/Snap-4152_c2.jpg
- ╘¡╩╝╩2╛▌╒√└φ/tissue immunofluorescence/cd86ú║cd163/keratinase/Snap-4152_c3.jpg
- ╘¡╩╝╩2╛▌╒√└φ/tissue immunofluorescence/═│╝╞.pzfx
- ╘¡╩╝╩2╛▌╒√└φ/transwell/
- ╘¡╩╝╩2╛▌╒√└φ/transwell/0630.pzfx
- ╘¡╩╝╩2╛▌╒√└φ/transwell/Bromealin (1).bmp
- ╘¡╩╝╩2╛▌╒√└φ/transwell/Bromealin (2).bmp
- ╘¡╩╝╩2╛▌╒√└φ/transwell/Bromealin (3).bmp
- ╘¡╩╝╩2╛▌╒√└φ/transwell/Control (1).bmp
- ╘¡╩╝╩2╛▌╒√└φ/transwell/Control (2).bmp
- ╘¡╩╝╩2╛▌╒√└φ/transwell/Control (3).bmp
- ╘¡╩╝╩2╛▌╒√└φ/transwell/keratinase (1).bmp
- ╘¡╩╝╩2╛▌╒√└φ/transwell/keratinase (2).bmp
- ╘¡╩╝╩2╛▌╒√└φ/transwell/keratinase (3).bmp
