# Supplementary material for: Eschar dissolution and the immunoregulator effect of keratinase on burn wounds
Source: Sci Rep. 2023 Aug 14;13:13238. doi: 10.1038/s41598-023-39765-4 (PMC10425458; doi:10.1038/s41598-023-39765-4)
Supplement: Supplementary file 1 — Supplementary Information. [file 41598_2023_39765_MOESM1_ESM.zip › ╘¡╩╝╩2╛▌╒√└φ/CCK8/CCK8.xlsx]

## Sheet: Sheet1
	1	2	3	4	5	6	7	8	9	10	11	12
A	0.045	0.048	0.046	0.047	0.046	0.046	0.047	0.046	0.047	0.046	0.046	0.046	450		control	keratinase	bromelain
B	0.049	0.299	0.655	0.162	0.324	0.367	0.497	0.373	0.337	0.045	0.048	0.047	450		0.373	0.497	0.367
C	0.05	0.295	0.551	0.165	0.302	0.343	0.388	0.321	0.243	0.049	0.048	0.047	450		0.321	0.388	0.343
D	0.049	0.308	0.514	0.165	0.301	0.32	0.358	0.39	0.271	0.05	0.048	0.047	450		0.39	0.358	0.32
E	0.048	0.307	0.488	0.163	0.302	0.271	0.38	0.371	0.23	0.048	0.05	0.05	450		0.371	0.38	0.271
F	0.05	0.335	0.574	0.167	0.269	0.354	0.29	0.307	0.221	0.046	0.048	0.052	450		0.307	0.29	0.354
G	0.047	0.298	0.605	0.16	0.298	0.301	0.374	0.365	0.296	0.046	0.048	0.047	450		0.365	0.374	0.301
H	0.048	0.046	0.048	0.048	0.047	0.047	0.048	0.049	0.046	0.046	0.048	0.046	450	AVERAGE	0.3545	0.381167	0.326
