# Supplementary material for: Eschar dissolution and the immunoregulator effect of keratinase on burn wounds
Source: Sci Rep. 2023 Aug 14;13:13238. doi: 10.1038/s41598-023-39765-4 (PMC10425458; doi:10.1038/s41598-023-39765-4)
Supplement: Supplementary file 1 — Supplementary Information. [file 41598_2023_39765_MOESM1_ESM.zip › ╘¡╩╝╩2╛▌╒√└φ/cell immunofluorescence/iNOS.xlsx]

## Sheet: Sheet1
						C			J			Y			B
						C1	C2	C3	Y4	C3	C2	B1	b2	B3	Y4	Y5	Y6
						23.799	24.726	23.923	23.562	23.923	24.726	32.77	34.602	31.702	23.562	24.848	25.091
