# Supplementary material for: Eschar dissolution and the immunoregulator effect of keratinase on burn wounds
Source: Sci Rep. 2023 Aug 14;13:13238. doi: 10.1038/s41598-023-39765-4 (PMC10425458; doi:10.1038/s41598-023-39765-4)
Supplement: Supplementary file 1 — Supplementary Information. [file 41598_2023_39765_MOESM1_ESM.zip › ╘¡╩╝╩2╛▌╒√└φ/cytophagocytosis/0609.xlsx]

## Sheet: Sheet1
			control			keratinase			bromealin
				27.025			35.502			37.004
				30.075			35.724			37.633
				30.408			36.952			35.163
