# Supplementary material for: Eschar dissolution and the immunoregulator effect of keratinase on burn wounds
Source: Sci Rep. 2023 Aug 14;13:13238. doi: 10.1038/s41598-023-39765-4 (PMC10425458; doi:10.1038/s41598-023-39765-4)
Supplement: Supplementary file 1 — Supplementary Information. [file 41598_2023_39765_MOESM1_ESM.zip › ╘¡╩╝╩2╛▌╒√└φ/ELISA/XY01.23 IL10 RAW.MO.xlsx]

## Sheet: 板 2 - Sheet1
软件版本	2.04.11
实验文件路径:	C:\Users\lenovon\Desktop\XY01.23IL10 RAWMO.xpt
方案文件路径:
板编号	板 2
日期	2022-01-23
时间	22:42:37
检测仪类型:	Epoch
检测仪序列号:	1403042
检测类型	检测仪
程序详细信息
板类型	96 WELL PLATE
检测	吸收光 终点
	全板
	波长: 450
	检测速度: 正常, 延迟: 100 msec, 测量值/数据点: 8
结果
		1	2	3	4	5	6	7	8	9	10	11	12
	A	0.252	0.058	0.274	0	0	0	0	0	0	0	0	0	450
	B	0.25	0.072	0.267	0	0	0	0	0	0	0	0	0	450
	C	0.25	0.065	0.269	0	0	0	0	0	0	0	0	0	450
	D	0.302	0.12	0.075	0	0	0	0	0	0	0	0	0	450
	E	0.291	0.122	0.066	0	0	0	0	0	0	0	0	0	450
	F	0.293	0.117	0.062	0	0	0	0	0	0	0	0	0	450
	G	0.19	0.171	0.047	0	0	0	0	0	0	0	0	0	450
	H	0.187	0.06	0.042	0	0	0	0	0	0	0	0	0	450
														control			keratinase
		M0												0.252	0.25	0.25	0.302	0.291	0.293
IL10	control	0.252												85.2152	84.1825	84.1825	111.034	105.354	106.386
		0.25
		0.25
	keratinase	0.302
		0.291
		0.293
