# Supplementary material for: Eschar dissolution and the immunoregulator effect of keratinase on burn wounds
Source: Sci Rep. 2023 Aug 14;13:13238. doi: 10.1038/s41598-023-39765-4 (PMC10425458; doi:10.1038/s41598-023-39765-4)
Supplement: Supplementary file 1 — Supplementary Information. [file 41598_2023_39765_MOESM1_ESM.zip › ╘¡╩╝╩2╛▌╒√└φ/ELISA/xy2.9tnfa.xlsx]

## Sheet: 板 1 - Sheet1
软件版本	2.04.11
实验文件路径:
方案文件路径:
板编号	板 1
日期	2022-02-09
时间	02:00:48
检测仪类型:	Epoch
检测仪序列号:	Unknown
检测类型	检测仪
程序详细信息
板类型	96 WELL PLATE
检测	吸收光 终点
	全板
	波长: 450
	检测速度: 正常, 延迟: 100 msec, 测量值/数据点: 8
结果
		1	2	3	4	5	6	7	8	9	10	11	12
	A	0.767	0.667	1.087	0.13	0.936	0	0	0	0.496	0.056	0.06	0.061	450
	B	0.43	0.405	1.168	0.137	0.899	0	0	0	0.26	0.072	0.062	0.062	450
	C	0.242	0.236	1.098	0.134	0.884	0	0	0	0.154	0.121	0.06	0.064	450
	D	0.149	0.142	0.891	0.89	0.853	0	0	0	0.158	0.062	0.057	0.061	450
	E	0.098	0.086	0.891	0.907	0.907	0	0	0	0.145	0.072	0.06	0.066	450
	F	0.072	0.064	0.883	0.742	0.822	0	0	0	0.133	0.057	0.056	0.061	450
	G	0.057	0.06	1.267	0.145	1.115	0	0	0	0.067	0.059	0.061	0.108	450
	H	0.045	0.057	1.295	0.157	0.161	0	0	0	0.108	0.057	0.06	0.056	450
	tnf
				M0
			control	1.087
				1.168
				1.098
			keratinase	0.891
				0.891
				0.883
			control			keratinase
			1.087	1.168	1.098	0.891	0.891	0.883
			525.055	565.285	530.519	427.71	427.71	423.737
