# Supplementary material for: Eschar dissolution and the immunoregulator effect of keratinase on burn wounds
Source: Sci Rep. 2023 Aug 14;13:13238. doi: 10.1038/s41598-023-39765-4 (PMC10425458; doi:10.1038/s41598-023-39765-4)
Supplement: Supplementary file 1 — Supplementary Information. [file 41598_2023_39765_MOESM1_ESM.zip › ╘¡╩╝╩2╛▌╒√└φ/eschar dissolution/figures.xlsx]

## Sheet: Sheet2
Bromelain	Bromelain	Bromelain	keratinase	keratinase	keratinase	Control	Control	Control
									D0
									D1
									D3
									D5
									D7
									D10
days of eschar disslution
7days	7days	9days	11days	10days	11days	15days	17days	18days
