# Supplementary material for: Eschar dissolution and the immunoregulator effect of keratinase on burn wounds
Source: Sci Rep. 2023 Aug 14;13:13238. doi: 10.1038/s41598-023-39765-4 (PMC10425458; doi:10.1038/s41598-023-39765-4)
Supplement: Supplementary file 1 — Supplementary Information. [file 41598_2023_39765_MOESM1_ESM.zip › ╘¡╩╝╩2╛▌╒√└φ/keratinase activity/keratinase.xlsx]

## Sheet: Sheet1 (2)
												time
	酶液50℃孵育1h酶活														0h
	0.8102	0.891									OD	0.6193	0.6247	0.6022
	0.3012	0.3129										0.2177	0.2161	0.2247
酶活	2036	2312.4										1606.4	1634.4	1510
															0.5h
	酶液37℃孵育0h										OD	0.5301	0.5428	0.5362
	0.9295	0.8846										0.2917	0.2946	0.2962
	0.2803	0.2914										953.6	992.8	960
酶活	2596.8	2372.8
	酶液37℃孵育6h														1h
	0.6193	0.7277									OD	0.4129	0.4503	0.4036
	0.2425	0.2419										0.2427	0.2486	0.2352
酶活	1507.2	1943.2										680.8	806.8	673.6
															2h
											OD	0.4001	0.4207	0.4193
	酶液37℃孵育12h											0.2932	0.2914	0.2928
	0.7177	0.7008										427.6	517.2	506
	0.2588	0.2986
酶活	1835.6	1608.8
															6h
											OD	0.3364	0.3398	0.3194
												0.2562	0.2489	0.2452
	酶液37℃孵育24h											320.8	363.6	296.8
	0.4701	0.5528
	0.2177	0.2161
酶活	1009.6	1346.8													12h
											OD	0.3507	0.3613	0.3182
												0.2667	0.2784	0.2342
												336	331.6	336
