# Supplementary material for: Eschar dissolution and the immunoregulator effect of keratinase on burn wounds
Source: Sci Rep. 2023 Aug 14;13:13238. doi: 10.1038/s41598-023-39765-4 (PMC10425458; doi:10.1038/s41598-023-39765-4)
Supplement: Supplementary file 1 — Supplementary Information. [file 41598_2023_39765_MOESM1_ESM.zip › ╘¡╩╝╩2╛▌╒√└φ/masson/keratinase.xlsx]

## Sheet: Sheet1
															0		bromelain
															0		bromelain
															0		bromelain
															19.2		keratinase
															23.1		keratinase
															26		keratinase
															64.5		control
															69.5		control
															72.7		control
