# Supplementary material for: Eschar dissolution and the immunoregulator effect of keratinase on burn wounds
Source: Sci Rep. 2023 Aug 14;13:13238. doi: 10.1038/s41598-023-39765-4 (PMC10425458; doi:10.1038/s41598-023-39765-4)
Supplement: Supplementary file 1 — Supplementary Information. [file 41598_2023_39765_MOESM1_ESM.zip › ╘¡╩╝╩2╛▌╒√└φ/qpcr/0918qpcr.xlsx]

## Sheet: Sheet1
14.67			14.67	14.7	14.75	14.99	14.99	14.99	25.67	25.69	25.78	25.09	24.98	25.1
14.7			14.71	14.74	14.76	14.45	14.34	14.33	26.31	25.46	25.41	24.21	24.26	24.28
14.75			21.97	21.97	21.95	22.03	22.02	22.01	22.82	22.76	22.8	22.81	22.7	22.83
14.99			21.92	21.9	22.02	22.22	22.22	22.23	22.9	22.93	22.92	22.73	22.72	22.76
14.99			25	24.96	25	24.44	24.55	24.67	22.34	22.5	22.43	22.51	22.44	22.46
14.99			24.75	24.8	24.76	23.91	23.86	23.83	22.29	22.28	22.28	22.03	22.08	22.01
25.67			24.61	24.57	24.58	24.23	24.43	24.26	24.58					18.72
25.69			24.49	24.52	24.54	23.48	23.47	23.45	25.68	26.34	23.67	25.71	18.37
25.78
25.09
24.98
25.1							j
14.71		INOS	21.97	21.97	21.95	22.03	22.02	22.01
14.74		GAPDH	14.67	14.7	14.75	14.99	14.99	14.99
14.76			7.3	7.27	7.2	7.04	7.03	7.02
14.45					7.25667	-0.216667	-0.226667	-0.236667
14.34						1.16205	1.17013	1.17827
14.33
26.31		I10	25	24.96	25	24.44	24.55	24.67
25.46		GAPDH	14.67	14.7	14.75	14.99	14.99	14.99
25.41			10.33	10.26	10.25	9.45	9.56	9.68
24.21					10.28	-0.83	-0.72	-0.6
24.26						1.77769	1.64718	1.51572
24.28
21.97		Arg	24.61	24.57	24.58	24.23	24.43	24.26
21.97		GAPDH	14.67	14.7	14.75	14.99	14.99	14.99
21.95			9.94	9.87	9.83	9.24	9.44	9.27
22.03					9.88	-0.64	-0.44	-0.61
22.02						1.55833	1.3566	1.52626
22.01
22.82		TNF-α	22.82	22.76	22.8	22.81	22.7	22.83
22.76		GAPDH	14.67	14.7	14.75	14.99	14.99	14.99
22.8			8.15	8.06	8.05	7.82	7.71	7.84
22.81					8.08667	-0.266667	-0.376667	-0.246667
22.7						1.20303	1.29834	1.18646
22.83
21.92
21.9
22.02
22.22
22.22		IL-12	25.67	25.69	25.78	25.09	24.98	25.1
22.23		GAPDH	14.67	14.7	14.75	14.99	14.99	14.99
22.9			11	10.99	11.03	10.1	9.99	10.11
22.93					11.0067	-0.906667	-1.01667	-0.896667
22.92						1.87471	2.02324	1.86176
22.73		nfkb	22.34	22.5	22.43	22.51	22.44	22.46
22.72		GAPDH	14.67	14.7	14.75	14.99	14.99	14.99
22.76			7.67	7.8	7.68	7.52	7.45	7.47
25					7.71667	-0.196667	-0.266667	-0.246667
24.96						1.14605	1.20303	1.18646
25
24.44
24.55
24.67
22.34
22.5
22.43
22.51
22.44
22.46
24.75
24.8
24.76
23.91
23.86
23.83
22.29
22.28
22.28
22.03
22.08
22.01
24.61
24.57
24.58
24.23
24.43
24.26
24.58
18.72
24.49
24.52
24.54
23.48
23.47
23.45
25.68
26.34
23.67
25.71
18.37
