# Supplementary material for: Eschar dissolution and the immunoregulator effect of keratinase on burn wounds
Source: Sci Rep. 2023 Aug 14;13:13238. doi: 10.1038/s41598-023-39765-4 (PMC10425458; doi:10.1038/s41598-023-39765-4)
Supplement: Supplementary file 1 — Supplementary Information. [file 41598_2023_39765_MOESM1_ESM.zip › ╘¡╩╝╩2╛▌╒√└φ/scratch/0630.xlsx]

## Sheet: Sheet1
2				Control	1886967	1639878	1516971
				%	0	0.130945	0.19608
					2259877	2069961	1834266
				%	0	0.0840382	0.188334
					1941417	1658775	1534692
				%	0	0.145585	0.209499
				keratinase
					1664235	788619	685813
				%	0	0.526137	0.587911
					2102317	1103958	858897
				%	0	0.474885	0.591452
					1660150	923661	720843
				%	0	0.443628	0.565796
									HN HHHHHHHHHHHHHHHHHHHHHHHHHHHHHHHHHHHHHHHHHHHHHHHHHHHHHHHHHHHHHHHHHHHHHHHHHHHHHHHHHHHHHHHHHHHHHHHHHHHHHHHHHHHHHHHHHHHHHHHHHH HHNNNNNNNNHN H
				bromelain
				%	0	1	1
